# Supplementary material for: Differential Effects of Marimastat and Prinomastat on the Metalloprotease Activity of Various Snake Venoms
Source: Toxins (Basel). 2025 Nov 26;17(12):571. doi: 10.3390/toxins17120571 (PMC12737354; doi:10.3390/toxins17120571)
Supplement: Supplementary file 1 [file toxins-17-00571-s001.zip]

Archive with 1 entries (1 files):
- toxins-3917739-supplementary.pdf
